# Supplementary material for: Population Structure, Genetic Diversity and Differentiation of Triplophysa tenuis in Xinjiang Tarim River
Source: Front Genet. 2022 Mar 3;13:860678. doi: 10.3389/fgene.2022.860678 (PMC8927061; doi:10.3389/fgene.2022.860678)
Supplement: Supplementary file 1 [file DataSheet1.ZIP]

Archive with 5 entries (4 files):
- Supplementary materials/
- Supplementary materials/Figure S1.docx
- Supplementary materials/Table S1.docx
- Supplementary materials/Table S2.docx
- Supplementary materials/~$gure S1.docx
